# Supplementary material for: The Pathological G51D Mutation in Alpha-Synuclein Oligomers Confers Distinct Structural Attributes and Cellular Toxicity
Source: Molecules. 2022 Feb 15;27(4):1293. doi: 10.3390/molecules27041293 (PMC8879557; doi:10.3390/molecules27041293)
Supplement: Supplementary file 1 [file molecules-27-01293-s001.zip]

Archive with 1 entries (1 files):
- molecules-1581149-supplementary.pdf
